# Supplementary material for: PANoptosis-based molecular subtyping and HPAN-index predicts therapeutic response and survival in hepatocellular carcinoma
Source: Front Immunol. 2023 Jun 15;14:1197152. doi: 10.3389/fimmu.2023.1197152 (PMC10311484; doi:10.3389/fimmu.2023.1197152)
Supplement: Supplementary file 1 [file Table_1.xlsx]

## Sheet: Sheet1
Gene	Type
RIPK3	Necroptosis
MLKL	Necroptosis
FAS	Necroptosis
FASLG	Necroptosis
TLR3	Necroptosis
TNF	Necroptosis
RIPK1	Necroptosis
FADD	Necroptosis
BAK1	Pyroptosis
TP63	Pyroptosis
CHMP2B	Pyroptosis
BAX	Pyroptosis
GZMB	Pyroptosis
CHMP4B	Pyroptosis
GSDMD	Pyroptosis
GSDME	Pyroptosis
IL1A	Pyroptosis
CHMP3	Pyroptosis
IRF1	Pyroptosis
IL1B	Pyroptosis
CHMP2A	Pyroptosis
CASP1	Pyroptosis
CASP5	Pyroptosis
TP53	Pyroptosis
CHMP7	Pyroptosis
IL18	Pyroptosis
CASP3	Pyroptosis
CHMP4C	Pyroptosis
IRF2	Pyroptosis
CYCS	Pyroptosis
CHMP6	Pyroptosis
HMGB1	Pyroptosis
CASP4	Pyroptosis
ELANE	Pyroptosis
CHMP4A	Pyroptosis
DBNL	Apoptosis
TRAF2	Apoptosis
PSMA2	Apoptosis
TLR4	Apoptosis
ACIN1	Apoptosis
STK24	Apoptosis
PSMA4	Apoptosis
MTOR	Apoptosis
H1-3	Apoptosis
ROCK1	Apoptosis
ITGA5	Apoptosis
PRKAR1B	Apoptosis
DFFB	Apoptosis
BID	Apoptosis
IRAK1	Apoptosis
AIFM1	Apoptosis
CRYBA1	Apoptosis
DYNLL2	Apoptosis
PSMD1	Apoptosis
PSMD9	Apoptosis
PRKAR2B	Apoptosis
NTRK1	Apoptosis
CLSPN	Apoptosis
YWHAH	Apoptosis
APIP	Apoptosis
H1-5	Apoptosis
BMF	Apoptosis
STK11	Apoptosis
TICAM1	Apoptosis
CHP1	Apoptosis
PSMC5	Apoptosis
EXOG	Apoptosis
C1QBP	Apoptosis
DFFA	Apoptosis
UBB	Apoptosis
IKBKG	Apoptosis
TFDP2	Apoptosis
GSN	Apoptosis
MYD88	Apoptosis
FNTA	Apoptosis
PKP1	Apoptosis
PPP1R13B	Apoptosis
YWHAG	Apoptosis
CASP9	Apoptosis
MAP3K7	Apoptosis
CEACAM6	Apoptosis
DSP	Apoptosis
UNC5B	Apoptosis
LMNB1	Apoptosis
ITGB1	Apoptosis
CASP6	Apoptosis
BBC3	Apoptosis
TLE1	Apoptosis
UNC5A	Apoptosis
NGF	Apoptosis
CHP2	Apoptosis
PSMC4	Apoptosis
PSMB2	Apoptosis
PRKCQ	Apoptosis
VIM	Apoptosis
PPP3CB	Apoptosis
PSMD13	Apoptosis
PSMD8	Apoptosis
PRKAR1A	Apoptosis
BCL2L11	Apoptosis
PSMA3	Apoptosis
IRAK2	Apoptosis
CFLAR	Apoptosis
PSMA1	Apoptosis
AKT1	Apoptosis
NTRK2	Apoptosis
STK26	Apoptosis
PIK3R1	Apoptosis
CHUK	Apoptosis
PIK3R5	Apoptosis
TNFRSF1A	Apoptosis
PTRH2	Apoptosis
STAT3	Apoptosis
MAPK1	Apoptosis
PSMB11	Apoptosis
PRKACA	Apoptosis
PSMB7	Apoptosis
XIAP	Apoptosis
APAF1	Apoptosis
NMT1	Apoptosis
TJP2	Apoptosis
H1-0	Apoptosis
PRKX	Apoptosis
PPP3R1	Apoptosis
OCLN	Apoptosis
SEM1	Apoptosis
PPP3CA	Apoptosis
PSMD7	Apoptosis
PIK3CG	Apoptosis
IRAK3	Apoptosis
CTNNB1	Apoptosis
AKT2	Apoptosis
NFKB1	Apoptosis
PPP3R2	Apoptosis
IKBKB	Apoptosis
PRKAR2A	Apoptosis
TFDP1	Apoptosis
PSMC2	Apoptosis
BAD	Apoptosis
UACA	Apoptosis
BRMS1	Apoptosis
PSMC3	Apoptosis
CAPN2	Apoptosis
IL3RA	Apoptosis
PIK3CA	Apoptosis
BMX	Apoptosis
CASP10	Apoptosis
ANKRD13C	Apoptosis
ADD1	Apoptosis
PSMD2	Apoptosis
PSMA8	Apoptosis
PSMD12	Apoptosis
ATM	Apoptosis
YWHAE	Apoptosis
DAPK3	Apoptosis
PSMB3	Apoptosis
DAPK2	Apoptosis
DNM1L	Apoptosis
CEACAM5	Apoptosis
PSMB1	Apoptosis
CDH1	Apoptosis
NFKBIA	Apoptosis
PTK2	Apoptosis
PSMA6	Apoptosis
TNFSF10	Apoptosis
H1-1	Apoptosis
YWHAQ	Apoptosis
DCC	Apoptosis
DIABLO	Apoptosis
SFN	Apoptosis
TICAM2	Apoptosis
BCL2	Apoptosis
IL1RAP	Apoptosis
TNFRSF10A	Apoptosis
PSMB6	Apoptosis
LMNA	Apoptosis
TJP1	Apoptosis
CASP7	Apoptosis
MAP3K14	Apoptosis
KPNB1	Apoptosis
PRKACB	Apoptosis
TNFRSF10C	Apoptosis
PSMD6	Apoptosis
PSMD3	Apoptosis
PIK3CB	Apoptosis
DSG1	Apoptosis
ENDOD1	Apoptosis
PSME3	Apoptosis
APC	Apoptosis
AVEN	Apoptosis
DYNLL1	Apoptosis
CARD8	Apoptosis
PSMB8	Apoptosis
PSMD11	Apoptosis
PIK3CD	Apoptosis
PSME2	Apoptosis
CDKN2A	Apoptosis
IL3	Apoptosis
MAPK8	Apoptosis
UBA52	Apoptosis
MAGED1	Apoptosis
BCAP31	Apoptosis
RPS27A	Apoptosis
CAV1	Apoptosis
BCL2L1	Apoptosis
IRAK4	Apoptosis
BIRC2	Apoptosis
CAPN1	Apoptosis
E2F1	Apoptosis
PIK3R2	Apoptosis
MAPK3	Apoptosis
OMA1	Apoptosis
SEPTIN4	Apoptosis
PSMA7	Apoptosis
CASP8	Apoptosis
ARHGAP10	Apoptosis
TSC2	Apoptosis
PSMB10	Apoptosis
SNAI2	Apoptosis
ENDOG	Apoptosis
PSMB4	Apoptosis
PLEC	Apoptosis
PMAIP1	Apoptosis
SPTAN1	Apoptosis
APPL1	Apoptosis
PSMB5	Apoptosis
PSMD10	Apoptosis
NOTCH1	Apoptosis
DSG2	Apoptosis
LY96	Apoptosis
AKT3	Apoptosis
DAPK1	Apoptosis
SIK1	Apoptosis
IL1R1	Apoptosis
CHEK2	Apoptosis
TNFRSF10B	Apoptosis
PDK4	Apoptosis
MCL1	Apoptosis
PSMA5	Apoptosis
MYBBP1A	Apoptosis
KPNA1	Apoptosis
RELA	Apoptosis
TNFRSF10D	Apoptosis
PSMC1	Apoptosis
TP73	Apoptosis
PRKCD	Apoptosis
PRKACG	Apoptosis
TLE5	Apoptosis
MAPT	Apoptosis
PSME4	Apoptosis
HMGB2	Apoptosis
SATB1	Apoptosis
TP53BP2	Apoptosis
PAK2	Apoptosis
H1-4	Apoptosis
CSF2RB	Apoptosis
PSMD4	Apoptosis
GAS2	Apoptosis
PSME1	Apoptosis
PSMD14	Apoptosis
TRADD	Apoptosis
SRC	Apoptosis
PSMC6	Apoptosis
H1-2	Apoptosis
DSG3	Apoptosis
PSMD5	Apoptosis
UBC	Apoptosis
PSMB9	Apoptosis
PPP3CC	Apoptosis
PSMF1	Apoptosis
ZNF304	Apoptosis
YWHAB	Apoptosis
PIK3R3	Apoptosis
BIRC3	Apoptosis
YWHAZ	Apoptosis
CD14	Apoptosis
OPA1	Apoptosis
